# Supplementary material for: Genome-Wide Identification, Characterization, and Comparison of C3HC4 Family Genes in Salt Tolerance Between Barley and Rice
Source: Plants (Basel). 2025 Aug 3;14(15):2404. doi: 10.3390/plants14152404 (PMC12348927; doi:10.3390/plants14152404)
Supplement: Supplementary file 1 [file plants-14-02404-s001.zip]

Archive with 1 entries (1 files):
- plants-3655776-supplementary.xlsx
